# Supplementary material for: Construction of Aggregation-Induced Emission Molecule–MnO2 Composite Nanoprobe and Its Application in Alkaline Phosphatase Detection
Source: Nanomaterials (Basel). 2023 Jul 23;13(14):2138. doi: 10.3390/nano13142138 (PMC10383434; doi:10.3390/nano13142138)
Supplement: Supplementary file 1 [file nanomaterials-13-02138-s001.zip]

Archive with 1 entries (1 files):
- nanomaterials-2490172-supplementary.pdf
